# Supplementary material for: Detection of Medical Misinformation in Hemangioma Patient Education: Comparative Study of ChatGPT-4o and DeepSeek-R1 Large Language Models
Source: JMIR AI. 2025 Nov 18;4:e76372. doi: 10.2196/76372 (PMC12627899; doi:10.2196/76372)
Supplement: Multimedia Appendix 5 [file ai-v4-e76372-s005.xlsx]

## Sheet: Sheet1
N	chatgpt4o score	deepseekR1 score
1	0.868	0.9017
2	0.8989	0.884
3	0.9079	0.8724
4	0.864	0.9048
5	0.8883	0.9404
6	0.8965	0.9229
7	0.8925	0.9122
8	0.9405	0.9347
9	0.917	0.9168
10	0.9348	0.9143
11	0.924	0.8856
12	0.9077	0.8992
13	0.9195	0.9006
14	0.9303	0.9229
15	0.9143	0.9067
16	0.9129	0.9328
17	0.879	0.9113
18	0.8766	0.8737
19	0.8664	0.9134
20	0.8972	0.8579
21	0.9233	0.9062
22	0.9188	0.9188
23	0.9054	0.8874
24	0.918	0.8849
25	0.9022	0.8245
26	0.9258	0.8995
27	0.9209	0.8908
28	0.9069	0.8919
29	0.8944	0.8872
30	0.9389	0.9316
31	0.9214	0.9258
32	0.9116	0.882
33	0.906	0.9114
34	0.9319	0.8954
35	0.9282	0.9374
36	0.9178	0.9091
37	0.8815	0.903
38	0.9064	0.8904
39	0.883	1
40	0.8863	0.8586
41	0.8819	0.9114
42	0.9192	0.9244
43	0.9013	0.8647
44	0.8393	0.834
45	0.9016	0.8989
46	0.8847	0.898
47	0.8869	0.9159
48	0.893	0.9389
49	0.9164	0.9491
50	0.927	0.8612
51	0.9094	0.8996
52	0.926	0.9075
53	0.9128	0.9085
54	0.8907	0.9092
55	0.9273	0.894
56	0.8681	0.8394
57	0.8814	0.9055
58	0.9066	0.9212
59	0.8901	0.9206
60	0.8642	0.8861
61	0.8741	0.9375
62	0.8989	0.78
63	0.8582	0.8807
64	0.9337	0.896
65	0.9179	0.9087
66	0.8253	0.9093
67	0.9139	0.9213
68	0.8931	0.9137
69	0.9107	0.9044
70	0.8952	0.8924
71	0.8976	0.9009
72	0.847	0.9353
73	0.9164	0.8896
74	0.8546	0.9029
75	0.8977	0.8275
76	0.9148	0.857
77	0.8914	0.838
78	0.8992	0.8945
79	0.9148	0.8802
80	0.8355	0.839
81	0.9286	0.8641
82	0.9205	0.8761
