# Supplementary material for: Detection of Medical Misinformation in Hemangioma Patient Education: Comparative Study of ChatGPT-4o and DeepSeek-R1 Large Language Models
Source: JMIR AI. 2025 Nov 18;4:e76372. doi: 10.2196/76372 (PMC12627899; doi:10.2196/76372)
Supplement: Multimedia Appendix 8 [file ai-v4-e76372-s008.xlsx]

## Sheet: Sheet1
N	chatgpt4o correct	chatgpt4o 2 correct	deepseekR1 correct	deepseekR1 2 correct
1	4	5	5	4
2	5	5	5	5
3	5	5	5	4
4	2	2	2	2
5	5	4	5	4
6	5	4	4	5
7	4	3	5	5
8	4	5	5	4
9	5	4	5	5
10	4	5	5	5
11	4	4	5	5
12	2	2	5	5
13	5	5	5	4
14	5	4	5	5
15	5	4	4	5
16	2	2	2	2
17	4	4	5	4
18	2	2	5	5
19	5	4	4	4
20	4	4	4	5
21	4	4	4	5
22	5	4	5	4
23	4	4	5	4
24	5	5	4	4
25	5	3	5	5
26	2	4	5	4
27	3	5	4	4
28	5	4	5	4
29	4	5	4	5
30	4	3	5	5
31	2	2	5	4
32	5	4	5	4
33	4	5	4	5
34	4	5	4	5
35	4	3	4	5
36	5	4	4	5
37	4	4	5	4
38	4	4	5	4
39	4	3	5	4
40	4	4	5	5
41	5	4	4	5
42	4	4	5	4
43	2	5	5	4
44	5	4	5	5
45	5	4	4	4
46	3	4	5	5
47	5	3	4	5
48	5	4	4	5
49	4	4	5	4
50	4	4	5	4
51	4	3	5	4
52	2	2	5	5
53	5	4	4	5
54	4	4	5	4
55	4	5	2	4
56	5	4	5	5
57	5	4	4	4
58	3	4	4	5
59	5	3	4	5
60	5	5	5	4
61	5	4	5	5
62	5	4	4	5
63	5	5	4	5
64	4	4	5	4
65	5	5	5	5
66	5	4	5	4
67	4	5	4	5
68	5	4	4	5
69	5	4	3	4
70	4	4	5	4
71	2	2	5	4
72	5	3	5	5
73	5	4	5	5
74	3	5	4	4
75	5	4	5	4
76	4	5	4	5
77	4	3	5	2
78	4	5	5	4
79	5	4	5	4
80	4	5	4	5
81	4	5	5	4
82	4	3	4	5
